# Supplementary material for: Time-Dependent Changes of Laboratory Parameters as Independent Predictors of All-Cause Mortality in COVID-19 Patients
Source: Biology (Basel). 2022 Apr 11;11(4):580. doi: 10.3390/biology11040580 (PMC9028239; doi:10.3390/biology11040580)
Supplement: Supplementary file 1 [file biology-11-00580-s001.zip]

Archive with 2 entries (2 files):
- biology-1647114-supplementary.pdf
- SuppleFigS1-Flow chart.pdf
